# Supplementary material for: A Proprioceptive Soft Robot Module Based on Supercoiled Polymer Artificial Muscle Strings
Source: Polymers (Basel). 2022 Jun 1;14(11):2265. doi: 10.3390/polym14112265 (PMC9182732; doi:10.3390/polym14112265)
Supplement: Supplementary file 1 [file polymers-14-02265-s001.zip]

Archive with 3 entries (3 files):
- polymers-1726881 supplementary-final.pdf
- Video S1_The crawling robot demo.mp4
- Video S2_The soft gripper demo.mp4
